# Supplementary material for: H3K27me3 Signal in the Cis Regulatory Elements Reveals the Differentiation Potential of Progenitors During Drosophila Neuroglial Development
Source: Genomics Proteomics Bioinformatics. 2019 Jun 11;17(3):297–304. doi: 10.1016/j.gpb.2018.12.009 (PMC6818177; doi:10.1016/j.gpb.2018.12.009)
Supplement: Supplementary Table S1 [file mmc3.xlsx]

## Sheet: Sheet1
Table S1 The target genes of neuron-specific and glia-specific H3K9ac+ enhancers
Neuron	Glia	Overlapping
14-3-3epsilon	abd-A	ced-6
Act87E	Alh	CG13894
ago	Antp	CG31729
bbg	Art9	CG42710
bft	Atet	CG7991
Bili	B52	chinmo
bun	bi
Ca-beta	ced-6
can	CG13135
ced-6	CG13186
CG10147	CG13305
CG10814	CG13894
CG11000	CG1607
CG11029	CG30015
CG11486	CG31729
CG11873	CG32320
CG12516	CG32447
CG13894	CG3376
CG13917	CG34206
CG14537	CG3655
CG14926	CG3961
CG14995	CG42287
CG15399	CG42710
CG15403	CG7443
CG15408	CG7587
CG16704	CG7991
CG16898	CG9171
CG2246	CG9336
CG31522	CG9896
CG31559	chinmo
CG31729	chn
CG32052	Con
CG32944	cpb
CG34221	cpx
CG3734	dia
CG42258	Dl
CG42710	dpp
CG4372	Dys
CG5440	eIF4E-3
CG6145	esn
CG6220	Fur1
CG7329	fz
CG7650	GATAe
CG7724	gem
CG7991	GlyP
CG8008	Got1
CG8010	Gug
CG8177	ImpE1
CG9205	jim
CG9254	lilli
CG9795	Lmpt
chinmo	Mob2
cpb	mspo
Csk	Oatp26F
dock	Oatp58Dc
EcR	Oaz
futsch	oc
Gasp	pan
Gr93d	Pax
hrg	pcs
hydra	pk
kuz	Pka-C1
l(3)05822	Ptp69D
larp	px
Mef2	pyr
mew	ras
msn	SA-2
nmo	salm
Nox	sbb
NT1	sda
Oatp30B	sdk
pip	Sfp78E
Poxm	Shroom
Rala	sick
raw	slmb
robo3	SNF4Agamma
rols	spen
S	stai
Sdc	vir-1
sgg
shep
Slh
SPoCk
Syt1
tej
Tim17b1
Tollo
Unr
ush
VGlut
vn
wtrw
Note: Genes are ranked alphabatically.
